# Supplementary material for: Epidemiology, clinical outcomes, and treatment patterns of cytomegalovirus infection after allogeneic hematopoietic stem cell transplantation in China: a scoping review and meta-analysis
Source: Front Microbiol. 2025 Apr 3;16:1518275. doi: 10.3389/fmicb.2025.1518275 (PMC12003426; doi:10.3389/fmicb.2025.1518275)
Supplement: Supplementary file 2 [file Table_1.xlsx]

## Sheet: Table S1
Table S1 Quality assessment results of included prevalence studies
Study ID	Was the sample frame appropriate to address the target population?	Were study participants sampled in an appropriate way?	Was the sample size adequate?	Were the study subjects and the setting described in detail?	Was the data analysis conducted with sufficient coverage of the identified sample?	Were valid methods used for the identification of the condition?	Was the condition measured in a standard, reliable way for all participants?	Was there appropriate statistical analysis?	Was the response rate adequate, and if not, was the low response rate managed appropriately?
	Yes/No	Yes/No	Yes/No	Yes/No	Yes/No	Yes/No	Yes/No	Yes/No	Yes/No
Cao 2016	Yes	Yes	No	Yes	No	Yes	Yes	Yes	Yes
Ding 2021	Yes	Yes	No	No	Yes	Yes	Yes	Yes	Yes
Gao 2013	Yes	Yes	No	Yes	Yes	Yes	Yes	Yes	Yes
Guo 2016	Yes	Yes	No	Yes	Yes	No	Yes	No	Yes
Han 2014	Yes	Yes	No	Yes	Yes	Yes	Yes	Yes	Yes
He 2014	Yes	Yes	No	Yes	Yes	Yes	Yes	Yes	Yes
Huang 2013	Yes	Yes	No	Yes	No	Yes	Yes	Yes	Yes
Jin 2014	Yes	Yes	No	Yes	Yes	Yes	Yes	Yes	Yes
Li 2015-a	Yes	Yes	No	Yes	Yes	Yes	Yes	Yes	Yes
Li 2020	Yes	Yes	Yes	Yes	Yes	Yes	Yes	Yes	Yes
Li 2022-a	Yes	Yes	No	Yes	Yes	Yes	Yes	Yes	Yes
Lin 2016	Yes	Yes	No	Yes	Yes	No	No	Yes	Yes
Meng 2020	Yes	Yes	Yes	Yes	Yes	Yes	Yes	Yes	Yes
Que 2014	Yes	Yes	No	Yes	Yes	Yes	Yes	Yes	Yes
Shi 2019	Yes	Yes	No	Yes	Yes	No	Yes	Yes	Yes
Wan 2017	Yes	Yes	No	No	Yes	No	Yes	Yes	Yes
Wang 2017	Yes	Yes	Yes	Yes	Yes	No	Yes	Yes	Yes
Wang 2019	Yes	Yes	No	Yes	Yes	Yes	Yes	Yes	Yes
Wang 2021	Yes	Yes	Yes	Yes	Yes	No	Yes	Yes	Yes
Wu 2017	Yes	Yes	No	Yes	Yes	No	Yes	Yes	Yes
Wu 2019	Yes	Yes	No	Yes	Yes	No	Yes	Yes	Yes
Xiong 2023	Yes	Yes	No	Yes	Yes	Yes	Yes	Yes	Yes
Yan 2020	Yes	Yes	Yes	Yes	Yes	Yes	Yes	Yes	Yes
Yeh 2022	Yes	Yes	No	Yes	Yes	Yes	Yes	Yes	Yes
Zhang 2014	Yes	Yes	No	Yes	Yes	Yes	Yes	Yes	Yes

## Sheet: Table S2
Table S2 Quality assessment results of included cohort studies
Study ID	Were the two groups similar and recruited from the same population？	Were the exposures measured similarly to assign people to both exposed and unexposed groups?？	Was the exposure measured in a valid and reliable way?	Were confounding factors identified？	Were strategies to deal with confounding factors stated？	Were the groups/participants free of the outcome at the start of the study (or at the moment of exposure)?	Were the outcomes measured in a valid and reliable way?	Was the follow up time reported and sufficient to be long enough for outcomes to occur?	Was follow up complete, and if not, were the reasons to loss to follow up described and explored?	Were strategies to address incomplete follow up utilized?	Was appropriate statistical analysis used?
	Yes/No	Yes/No	Yes/No	Yes/No	Yes/No	Yes/No	Yes/No	Yes/No	Yes/No
Bao 2016	Yes	No	Yes	Yes	No	No	Yes	Yes	Yes	Yes	Yes
Cheng 2022	Yes	Yes	Yes	No	No	No	Yes	Yes	Yes	Yes	Yes
Kong 2015	Yes	Yes	Yes	Yes	Yes	No	Yes	Yes	Yes	Yes	Yes
Li 2013-a	Yes	Yes	Yes	No	No	No	Yes	Yes	Yes	Yes	Yes
Li 2013-b	Yes	Yes	Yes	Yes	Yes	No	Yes	Yes	Yes	Yes	Yes
Li 2015-b	Yes	Yes	Yes	Yes	Yes	No	Yes	Yes	Yes	Yes	Yes
Li 2021	Yes	Yes	Yes	No	No	No	Yes	Yes	Yes	Yes	Yes
Ma 2023	Yes	Yes	Yes	Yes	Yes	No	Yes	Yes	Yes	Yes	Yes
Pei 2022	Yes	Yes	Yes	Yes	No	No	Yes	Yes	Yes	Yes	Yes
Si 2013	Yes	Yes	Yes	Yes	Yes	No	Yes	Yes	Yes	Yes	Yes
Tong 2013	Yes	Yes	Yes	Yes	Yes	No	Yes	Yes	Yes	Yes	Yes
Wang 2013	Yes	Yes	Yes	Yes	Yes	No	Yes	Yes	Yes	Yes	Yes
Wang 2015	Yes	Yes	Yes	Yes	Yes	No	Yes	Yes	Yes	Yes	Yes
Xu 2015	Yes	Yes	Yes	No	No	No	Yes	Yes	Yes	Yes	Yes
Xue 2019-a	Yes	Yes	Yes	Yes	Yes	No	Yes	Yes	Yes	Yes	Yes
Xue 2019-b	Yes	Yes	Yes	Yes	Yes	No	Yes	Yes	Yes	Yes	Yes
Yin 2020	Yes	Yes	Yes	Yes	Yes	No	Yes	Yes	Yes	Yes	Yes
Yin 2021	Yes	Yes	Yes	Yes	Yes	No	Yes	Yes	Yes	Yes	Yes
Zhang 2016	Yes	Yes	Yes	Yes	Yes	No	Yes	Yes	Yes	Yes	Yes
Zhang 2017	Yes	Yes	Yes	No	No	No	Yes	Yes	Yes	Yes	Yes
Zhang 2021	Yes	Yes	Yes	No	No	No	Yes	Yes	Yes	Yes	Yes
Zhang 2022	Yes	Yes	Yes	Yes	Yes	No	Yes	Yes	Yes	Yes	Yes
Zhao 2020	Yes	Yes	Yes	Yes	Yes	No	Yes	Yes	Yes	Yes	Yes
Zou 2016	Yes	Yes	Yes	Yes	Yes	No	Yes	Yes	Yes	Yes	Yes

## Sheet: Table S3
Table S3 Quality assessment results of included case control studies
Study ID	Were the groups comparable other than presence of disease in cases or absence of disease in controls?	Were cases and controls matched appropriately?	Were the same criteria used for identification of cases and controls?	Was exposure measured in a standard, valid and reliable way?	Was exposure measured in the same way for cases and controls?	Were confounding factors identified?	Were strategies to deal with confounding factors stated?	Were outcomes assessed in a standard, valid and reliable way for cases and controls?	Was the exposure period of interest long enough to be meaningful?	Was appropriate statistical analysis used?
	Yes/No	Yes/No	Yes/No	Yes/No	Yes/No	Yes/No	Yes/No	Yes/No	Yes/No	Yes/No
Chen 2022	Yes	Yes	Yes	Yes	Yes	Yes	Yes	Yes	Yes	Yes
Huang 2022	Yes	Yes	Yes	Yes	No	No	No	Yes	Yes	Yes
Li 2022-b	Yes	Yes	Yes	Yes	Yes	Yes	Yes	Yes	Yes	Yes
Wei 2022	Yes	Yes	Yes	Yes	Yes	Yes	Yes	Yes	Yes	Yes
Zhu 2020	Yes	Yes	Yes	Yes	Yes	Yes	Yes	Yes	Yes	Yes

## Sheet: Table S4
Table S4 Quality assessment results of included randomised controlled studies
Study ID	Was true randomisation used for assignment of participants to treatment groups?	Was allocation to groups concealed?	Were treatment groups similar at the baseline?	Were participants blind to treatment assignment?	Were those delivering the treatment blind to treatment assignment?	Were outcome assessors blind to treatment assignment?	Were treatment groups treated identically other than the intervention of interest?	Was follow up complete, and if not, were differences between groups in terms of their follow up adequately described and analysed?	Were participants analysed in the groups to which they were randomised?	Were outcomes measured in the same way for treatment groups?	Were outcomes measured in a reliable way?	Was appropriate statistical analysis used?	Was the trial design appropriate and any deviations from the standard RCT design (individual randomisation, parallel groups) accounted for in the conduct and analysis of the trial?
	Yes/No	Yes/No	Yes/No	Yes/No	Yes/No	Yes/No	Yes/No	Yes/No	Yes/No	Yes/No	Yes/No	Yes/No	Yes/No
Tan 2020	Yes	No	Yes	No	No	No	Yes	Yes	Yes	Yes	Yes	Yes	Yes
Zhao 2021	No	No	Yes	No	No	No	Yes	Yes	Yes	Yes	Yes	Yes	Yes
